# Supplementary material for: Association of 5p15.2 and 15q14 with high myopia in Tujia and Miao Chinese populations
Source: BMC Ophthalmol. 2020 Jun 26;20:255. doi: 10.1186/s12886-020-01516-8 (PMC7318420; doi:10.1186/s12886-020-01516-8)
Supplement: Supplementary file 1 — Additional file 1: Supplementary table 1. Statistics for each study in the meta-analysis of rs6885224, Supplementary table 2. Statistics for each study in the meta-analysis of rs634990. [file 12886_2020_1516_MOESM1_ESM.zip]

Archive with 1 entries (1 files):
- Additional file 1.pdf
